# Supplementary material for: A Feedback Regulatory Loop Involving dTrbd/dTak1 in Controlling IMD Signaling in Drosophila Melanogaster
Source: Front Immunol. 2022 Jul 14;13:932268. doi: 10.3389/fimmu.2022.932268 (PMC9329959; doi:10.3389/fimmu.2022.932268)
Supplement: Supplementary file 2 [file Table_1.xlsx]

## Sheet: Supplementary Table 1
Primers for RT-qPCR assay
genes	forward 5'-3'	reverse 5'-3'
attacin A	TGGTCATGGTGCCTCTTTG	GATTGTGTCTGCCATTGTTGA
cecropin A1	CTTCGTTTTCGTCGCTCTC	TTTTCTTGCCAATTTTCTTCAG
rp49	CTTCATCCGCCACCAGTC	GGCGACGCACTCTGTTGT
dtrabid	CGAGAACTACCCATCCTCGC	GACTGCGACTGGTTGTGAGA
dtak1	GCTCTGCACGGGATATCCTC	TATGTACTGCATCGACGGGC
Primers for dsRNA synthesis
genes	forward 5'-3'	reverse 5'-3'
gfp	CTCACTATAGGGAGAAGCAAGGGCGAGGAGCTGTT	CTCACTATAGGGAGAGGTAGTGGTTGTCGGGCAG
relish	CTCACTATAGGGAGAAGCAACGCCGAAACTAACG	CTCACTATAGGGAGAAGTACTACGACCTGGACAATG
